# Supplementary material for: Effect of intravenous palonosetron on hypotension induced by spinal anesthesia for cesarean section: A randomized controlled trial
Source: PLoS One. 2024 Jun 25;19(6):e0305913. doi: 10.1371/journal.pone.0305913 (PMC11198823; doi:10.1371/journal.pone.0305913)
Supplement: S1 File — (XLSX) [file pone.0305913.s002.xlsx]

## Sheet: Characteristic
Case No.	group (O; ondansetron, P: palonosetron)	group (1; ondansetron, 2: palonosetron)		date	Age	GA		Height	Weight	BMI	Level
1	P	2	Group P	2022-02-08	36	38+2	38	162.6	75.2	28.4431	4
2	P	2	Group P	2022-02-15	34	38+0	38	156.6	77	31.3984	4
3	O	1	Group N	2022-02-16	27	36+1	36	160.5	71.25	27.6589	4
4	O	1	Group N	2022-02-22	39	37+1	37	160.5	64.6	25.0774	4
5	O	1	Group N	2022-02-22	34	41+2	41	160.5	70.5	27.3677	4
6	O	1	Group N	2022-02-25	41	38+2	38	156	55.8	22.929	4
7	P	2	Group P	2022-03-03	39	37+1	37	165.5	72.5	26.4693	4
8	P	2	Group P	2022-03-22	31	37+1	37	161	92.3	35.6082	4
9	O	1	Group N	2022-04-05	30	38+5	38	149.4	60.25	26.9933	4
10	P	2	Group P	2022-04-14	40	38+3	38	161.3	62.1	23.8684	4
11	O	1	Group N	2022-04-21	35	38+0	38	159.6	69.6	27.3239	4
12	P	2	Group P	2022-04-21	37	38+0	38	151.8	54.7	23.738	4
13	O	1	Group N	2022-04-26	30	37+2	37	154.6	65.05	27.2163	4
14	O	1	Group N	2022-04-28	31	37+2	37	166	79.7	28.9229	4
15	P	2	Group P	2022-05-03	29	37+1	37	164.4	65.3	24.1607	4
16	P	2	Group P	2022-05-03	31	38+5	38	159.4	66.4	26.1331	4
17	P	2	Group P	2022-05-04	36	38+5	38	155.7	57.6	23.7599	4
18	O	1	Group N	2022-05-06	34	38+3	38	165.6	65.6	23.9212	4
19	P	2	Group P	2022-05-10	34	37+5	37	160.8	78.9	30.5144	4
20	O	1	Group N	2022-05-10	29	37+5	37	163.7	78.9	29.4428	4
21	P	2	Group P	2022-05-10	24	38+1	38	160.6	79.7	30.9006	4
22	O	1	Group N	2022-05-12	40	38+5	38	161.2	63	24.2443	4
23	P	2	Group P	2022-05-12	40	38+3	38	169.3	84.6	29.5159	4
24	O	1	Group N	2022-05-13	35	38+2	38	165.3	55.9	20.4581	4
25	P	2	Group P	2022-05-13	37	37+4	37	165.3	68.2	24.9597	4
26	O	1	Group N	2022-05-17	33	38+5	38	160.2	65.7	25.6	4
27	P	2	Group P	2022-05-19	30	38+1	38	159.4	65.2	25.6608	4
28	O	1	Group N	2022-05-27	35	37+1	37	162.5	73.4	27.7964	4
29	P	2	Group P	2022-06-04	34	36+5	36	169.2	66.8	23.3333	4
30	O	1	Group N	2022-06-04	39			159.6	68	26.6958	4
31	P	2	Group P	2022-06-15	34	37+2	37	163.5	75.1	28.0934	4
32	O	1	Group N	2022-06-28	42	38+4	38	167	81.8	29.3306	4
33	O	1	Group N	2022-06-30	37	38+2	38	167.6	72.2	25.7033	4
34	O	1	Group N	2022-07-05	33	38+3	38	163.6	64.1	23.9492	4
35	P	2	Group P	2022-07-12	28	38+1	38	158	66	26.4381	4
36	P	2	Group P	2022-07-28	39	38+0	38	161.7	70.7	27.0395	4
37	P	2	Group P	2022-07-28	40	38+3	38	154.3	69.2	29.0653	4
38	O	1	Group N	2022-08-03	35	36+4	36	156.5	83	33.8883	4
39	O	1	Group N	2022-08-24	35	38+1	38	162.1	61	23.2147	4
40	P	2	Group P	2022-08-30	34	38+4	38	150.7	64.5	28.401	4
41	P	2	Group P	2022-08-31	40	38+4	38	161.7	65.3	24.9743	4
42	P	2	Group P	2022-09-01	39	39+6	39	147.5	78.7	36.1735	4
43	O	1	Group N	2022-09-01	36	38+3	38	164.3	69	25.5608	4
44	O	1	Group N	2022-09-05	35	38+6	38	154.2	54.4	22.8786	4
45	O	1	Group N	2022-09-07	41	38+0	38	161.3	69	26.5204	4
46	O	1	Group N	2022-09-14	37	37+5	37	165.9	83	30.1568	4
47	P	2	Group P	2022-09-14	31	37+3	37	163.8	61.7	22.9963	4
48	P	2	Group P	2022-09-20	36	36+3	36	167.8	58.3	20.7054	4
49	P	2	Group P	2022-09-21	39	38+2	38	159.2	63	24.8573	4
50	P	2	Group P	2022-09-27	34	38+1	38	159.5	59.1	23.2309	4
51	O	1	Group N	2022-09-28	35	37+0	37	169.2	79	27.5947	4
52	O	1	Group N	2022-09-29	37	39+0	39	165	85	31.2213	4
53	P	2	Group P	2022-09-30	27	37+6	37	166.8	82.05	29.4908	4
54	O	1	Group N	2022-09-30	35	38+5	38	153	65.6	28.0234	4

## Sheet: Surgical Time
Case No.	group (O; ondansetron, P: palonosetron)	ondnasetron or palonosetron injection~S/A	S/A~Delivery	Incision~Delivery
1	P	9	24	4
2	P	9	18	5
3	O	10	27	10
4	O	8	21	3
5	O	9	17	3
6	O	0	20	1
7	P	15	19	2
8	P	4	34	5
9	O	10	25	8
10	P	4	18	2
11	O	8	20	3
12	P	4	31	11
13	O	9	24	6
14	O	8	20	6
15	P	10	21	1
16	P	8	19	20
17	P	11	20	2
18	O	12	20	4
19	P	6	17	2
20	O	13	21	1
21	P	7	22	5
22	O	8	22	2
23	P	10	24	9
24	O	6	17	1
25	P	7	17	3
26	O	7	21	4
27	P	8	24	5
28	O	7	13	8
29	P	5	19	3
30	O	2	13	4
31	P	5	29	2
32	O	3	22	6
33	O	6	14	4
34	O	2	27	5
35	P	5	32	12
36	P	5	32	12
37	P	3	23	11
38	O	10	21	6
39	O	11	13	1
40	P	7	20	2
41	P	8	20	6
42	P	10	24	2
43	O	6	19	5
44	O	13	15	3
45	O	7	22	5
46	O	6	13	1
47	P	9	15	2
48	P	8	20	4
49	P	8	24	7
50	P	10	21	6
51	O	10	19	4
52	O	12	21	7
53	P	6	16	3
54	O	10	16	6

## Sheet: Phenylephrine
Case No.	환자군		Weight	S/A~Delivery	Phenyl 총사용량(mL)	Phenyl 총사용량(ug)	Bolus		Hypotension	CI ug/kg/min	Total	Total	T ug/kg/min	Atropine	bradycardia	Baseline SBP	DPB	MBP	HR	최저 SBP	DPB	MBP	HR	5minSBP	10mSBP	15mSBP	20mSBP	30mSBP	DeliverySBP	ENDSBP	5minHR	10mHR	15mHR	20mHR	30mHR	DeliveryHR	ENDHR	S/A~Delivery
1	P	2	75.2	24	3.62	362	3	150	1	0.200576	5.12	512	0.283688		0	124.67	78.67	95.33	90.33	66	33	48	57	102	69	103	105	93	95	92	93	65	60	72	79	90	54	24
2	P	2	77	18	3.85	385	2	100	1	0.277778	3.85	385	0.277778		0	161.67	89	115.33	69	112	55	77	64	133	140	143	140	130	140	122	67	69	77	70	68	70	63	18
3	O	1	71.25	27	4.57	457	2	100	1	0.237557	5.57	557	0.289539		0	107	68.67	82.33	85.33	102	44	62	75	100	103	105	100	98	111	115	80	75	72	66	65	84	70	27
4	O	1	64.6	21	3.58	358	1	50	1	0.263895	4.08	408	0.300752	0.5	1	139.67	76.67	103.67	58.33	106	60	79	39	103	133	172	136	111	105	118	58	45	85	72	68	84	55	21
5	O	1	70.5	17	2.79	279	1	50	1	0.232791	3.29	329	0.27451	0.5	1	131.33	70.33	94.33	53.67	107	51	76	45	124	120	115	117	100	117	119	45	90	88	85	80	85	60	17
6	O	1	55.8	20	2.51	251	1	50	1	0.22491	3.01	301	0.269713		0	132	66.33	92.33	78	71	50	56	55	98	122	124	134	100	134	118	84	52	57	78	69	78	56	20
7	P	2	72.5	19	3.11	311	0	0	0	0.225771	3.11	311	0.225771		0	127.33	78.33	98.67	72.33	102	54	73	56	114	118	118	113	104	113	103	85	98	63	74	58	74	51	19
8	P	2	92.3	34	4.77	477	1	50	1	0.151998	5.27	527	0.167931		0	143.33	83.67	105.67	71.33	110	65	86	56	110	117	124	132	122	123	117	64	58	67	73	68	68	70	34
9	O	1	60.25	25	3.6	360	0	0	0	0.239004	3.6	360	0.239004		0	122.67	70	95	72.67	116	64	82	70	120	115	120	119	101	120	125	74	75	75	76	62	88	58	25
10	P	2	62.1	18	2.2	220	0	0	0	0.196815	2.2	220	0.196815		0	116	62.33	82.33	75	115	53	75	71	110	111	108	110	110	110	104	84	83	76	74	77	74	80	18
11	O	1	69.6	20	3.26	326	0	0	0	0.234195	3.26	326	0.234195		0	138	71.33	97.33	76.33	104	49	65	56	104	112	121	110	121	110	131	67	58	54	69	76	69	58	20
12	P	2	54.7	31	5.1	510	0	0	0	0.300761	5.1	510	0.300761		0	118	70.67	88.67	71.33	109	55	70	62	108	120	118	119	111	112	125	84	72	73	71	65	74	58	31
13	O	1	65.05	24	4.08	408	1	50	1	0.261337	4.58	458	0.293364		0	138.67	79.33	98.67	91.67	86	37	57	77	127	119	120	116	117	119	124	59	60	60	64	80	78	65	24
14	O	1	79.7	20	3.23	323	0	0	0	0.202635	3.23	323	0.202635		0	127.67	71	90.67	93	118	60	76	85	124	124	126	127	130	127	113	84	84	85	86	99	86	84	20
15	P	2	65.3	21	3.29	329	0	0	0	0.239918	3.29	329	0.239918		0	120.67	68.33	89.33	67.33	100	56	74	61	116	119	114	118	113	118	118	73	76	80	54	57	54	48	21
16	P	2	66.4	19	2.1	210	1	50	1	0.166455	2.6	260	0.206088		0	140.67	76.67	100.67	76	108	56	79	56	106	112	110	109	112	109	129	81	81	78	79	66	79	68	19
17	P	2	57.6	20	2.74	274	0	0	0	0.237847	2.74	274	0.237847		0	117.67	66	85.67	72.67	95	50	71	59	108	99	102	101	113	101	115	67	64	58	85	64	85	61	20
18	O	1	65.6	20	2.73	273	0	0	0	0.208079	2.73	273	0.208079		0	129.33	79.67	99.33	74.33	106	58	78	63	106	105	105	118	119	119	136	69	71	72	65	66	66	75	20
19	P	2	78.9	17	2.93	293	0	0	0	0.218445	2.93	293	0.218445	0.5	1	134	79	100	72.33	108	51	76	51	130	132	143	110	118	143	121	54	66	65	77	68	65	60	17
20	O	1	78.9	21	3.64	364	1	50	1	0.219687	4.14	414	0.249864		0	147.67	64.33	108	74.33	109	61	74	65	121	110	120	119	112	119	122	75	86	86	88	85	98	72	21
21	P	2	79.7	22	3.74	374	2	100	1	0.2133	4.74	474	0.270332		0	135	75	98	92.67	93	37	62	40	119	120	113	124	88	95	110	60	51	83	78	75	82	65	22
22	O	1	63	22	3.78	378	3	150	1	0.272727	5.28	528	0.380952	0.5	1	142.33	79.67	104.33	65.33	75	41	53	45	120	111	110	85	85	76	110	68	66	65	85	68	132	63	22
23	P	2	84.6	24	4.41	441	1	50	1	0.217199	4.91	491	0.241824	0.5	1	118.67	72.33	89.67	69	92	50	63	48	99	105	109	100	103	103	100	85	84	81	66	83	83	64	24
24	O	1	55.9	17	2.01	201	1	50	1	0.211512	2.51	251	0.264127		0	131.33	79	96.67	67.33	95	60	72	57	98	108	114	102	110	114	113	60	71	53	66	62	53	70	17
25	P	2	68.2	17	2.78	278	3	150	1	0.239779	4.28	428	0.369156	0.5	1	127.33	77.33	94	65.33	78	44	56	52	110	83	74	82	85	82	135	62	51	62	65	62	55	78	17
26	O	1	65.7	21	3.2	320	0	0	0	0.231934	3.2	320	0.231934		0	133.67	75.33	95.33	88	107	59	79	77	118	122	117	118	112	118	128	85	84	88	88	102	108	82	21
27	P	2	65.2	24	4.5	450	0	0	0	0.287577	4.5	450	0.287577		0	145	59.33	110	95.33	120	57	78	88	125	125	125	130	140	138	125	83	82	75	80	80	80	80	24
28	O	1	73.4	13	2.27	227	0	0	0	0.237896	2.27	227	0.237896		0	130.33	81	99.67	84	124	66	91	65	126	130	123	122	138	123	118	70	75	78	76	85	88	65	13
29	P	2	66.8	19	3.05	305	0	0	0	0.240309	3.05	305	0.240309	0.5	1	110	76.67	90.33	90.67	89	57	72	50	86	92	107	120	103	120	114	104	104	66	81	84	81	74	19
30	O	1	68	13	2.01	201	0	0	0	0.227376	2.01	201	0.227376	0.5	1	116.67	65	85.67	63	91	47	65	49	101	94	91	120	111	91	139	61	56	71	80	77	71	67	13
31	P	2	75.1	29	6.96	696	0	0	0	0.319574	6.96	696	0.319574		0	117	70.67	101.33	68.33	107	50	78	60	107	107	107	110	119	119	125	62	63	60	64	61	61	58	29
32	O	1	81.8	22	5.61	561	0	0	0	0.311736	5.61	561	0.311736		0	131.33	79	96.67	87	119	61	83	70	119	130	135	129	127	129	117	72	74	75	87	62	87	64	22
33	O	1	72.2	14	1.89	189	1	50	1	0.186981	2.39	239	0.236446	0.5	1	130	72.67	97.67	67.33	87	50	65	37	126	136	107	97	109	107	125	45	80	84	83	77	94	77	14
34	O	1	64.1	27	5.4	540	2	100	1	0.312012	6.4	640	0.369793		0	138.67	79.67	99.67	94.33	103	45	72	76	114	114	114	109	120	120	116	93	95	85	84	90	90	73	27
35	P	2	66	32	5.33	533	2	100	1	0.252367	6.33	633	0.299716	0.5	1	118.33	68	87.67	70.33	89	42	64	48	93	92	107	94	101	101	124	62	52	82	83	79	79	55	32
36	P	2	70.7	32	5.54	554	0	0	0	0.244873	5.54	554	0.244873		0	102.67	62.33	80.33	85.67	85	45	58	78	106	99	104	110	98	98	122	87	79	75	79	78	78	59	32
37	P	2	69.2	23	4.07	407	2	100	1	0.255718	5.07	507	0.318547		0	148	79.67	105.67	80	81	44	56	56	110	128	119	141	93	126	101	110	74	77	73	106	71	75	23
38	O	1	83	21	4.54	454	3	150	1	0.26047	6.04	604	0.346529		0	148.67	70.67	102	74.33	97	46	67	65	97	107	105	107	105	107	122	83	65	79	71	81	71	77	21
39	O	1	61	13	2.23	223	1	50	1	0.281211	2.73	273	0.344262		0	96.67	67.67	80.33	94.33	72	43	57	66	76	105	125	89	85	125	110	101	72	76	85	91	76	75	13
40	P	2	64.5	20	3.46	346	2	100	1	0.268217	4.46	446	0.345736	0.5	1	142.33	81	100.67	85.67	101	55	74	51	120	122	117	115	117	115	120	104	53	84	122	82	122	70	20
41	P	2	65.3	20	3.46	346	2	100	1	0.264931	4.46	446	0.341501	0.5	1	121.67	74.67	94.33	63.33	88	44	63	40	82	116	82	130	109	130	111	72	45	61	53	94	53	65	20
42	P	2	78.7	24	3.9	390	0	0	0	0.20648	3.9	390	0.20648		0	126	71.33	92	94.67	106	55	75	65	113	106	121	120	133	150	139	82	72	73	67	78	79	78	24
43	O	1	69	19	3.17	317	1	50	1	0.2418	3.67	367	0.279939	1	1	100.67	53	74	52.33	69	38	50	41	91	69	127	141	101	141	131	58	70	39	96	78	96	70	19
44	O	1	54.4	15	2.07	207	1	50	1	0.253676	2.57	257	0.314951	0.5	1	127	72.67	95.33	58.67	93	49	68	47	111	134	113	117	102	113	123	68	79	89	84	83	89	75	15
45	O	1	69	22	3.99	399	4	200	1	0.262846	5.99	599	0.394598		0	123.67	84.67	97.67	102.33	60	30	44	56	60	117	65	117	105	105	121	102	67	85	74	77	77	75	22
46	O	1	83	13	2.71	271	0	0	0	0.251158	2.71	271	0.251158		0	137.33	71.33	103.33	65.33	112	55	71	65	117	122	126	114	102	126	120	73	66	82	69	66	82	66	13
47	P	2	61.7	15	2.36	236	1	50	1	0.254997	2.86	286	0.309022		0	126	78	98.67	71.33	78	31	51	55	119	113	101	115	102	101	100	53	68	87	75	83	87	83	15
48	P	2	58.3	20	2.27	227	0	0	0	0.194683	2.27	227	0.194683	0.5	1	130.67	80	100	59.33	121	72	95	50	130	166	163	117	136	117	155	50	67	84	89	77	89	81	20
49	P	2	63	24	3.63	363	1	50	1	0.240079	4.13	413	0.273148		0	110.33	65.67	84.67	76.67	83	55	68	66	94	101	91	106	91	104	108	65	72	68	80	70	73	64	24
50	P	2	59.1	21	4.36	436	0	0	0	0.351301	4.36	436	0.351301		0	108.33	64.67	85.33	70	87	38	60	57	89	95	110	108	100	108	110	90	74	64	70	75	70	67	21
51	O	1	79	19	3.76	376	3	150	1	0.2505	5.26	526	0.350433		0	131.67	73	95.67	74.67	101	48	71	59	104	107	104	111	103	111	115	70	58	62	93	67	93	55	19
52	O	1	85	21	4.15	415	0	0	0	0.232493	4.15	415	0.232493		0	94.67	54.33	68.67	7.33	87	40	64	84	94	100	101	96	89	96	99	92	93	92	92	89	92	73	21
53	P	2	82.05	16	3.2	320	0	0	0	0.243754	3.2	320	0.243754		0	152	82	108	79	136	64	95	72	136	143	148	133	122	133	137	76	69	79	73	90	73	62	16
54	O	1	65.6	16	3.34	334	1	50	1	0.318216	3.84	384	0.365854		0	113	64.33	82.67	81	78	52	59	57	126	114	101	100	97	100	126	67	62	84	75	75	75	60	16

## Sheet: SE
Case No.		Date	Hypotension	Bradycardia	Shivering	APGAR 1	APGAR 2	nausea in 2hrs	vomiting in 2hrs	nausea 24hr	vomiting 24hrs	ponv_total
1	Group P	2022-02-08	+	-	-	9	10	0	0	0	0	0
2	Group P	2022-02-15	+	-	-	8	9	0	0	0	0	0
3	Group N	2022-02-16	+	-	-	8	9	0	0	0	1	1
4	Group N	2022-02-22	+	+	-	9	10	0	0	0	0	0
5	Group N	2022-02-22	+	+	-	9	10	0	0	0	0	0
6	Group N	2022-02-25	-	-	-	8	9	0	0	0	0	0
7	Group P	2022-03-03	+	-	-	9	9	0	0	0	0	0
8	Group P	2022-03-22	+	-	-	8	9	0	0	0	0	0
9	Group N	2022-04-05	-	-	-	9	9	0	0	0	0	0
10	Group P	2022-04-14	-	-	-	9	9	0	0	0	0	0
11	Group N	2022-04-21	-	-	-	9	10	0	0	0	1	1
12	Group P	2022-04-21	-	-	-	8	9	0	0	0	0	0
13	Group N	2022-04-26	+	-	-	8	9	0	0	0	0	0
14	Group N	2022-04-28	-	-	-	9	9	0	0	0	0	0
15	Group P	2022-05-03	-	-	-	8	10	0	0	0	0	0
16	Group P	2022-05-03	+	-	-	9	10	0	0	0	0	0
17	Group P	2022-05-04	+	-	-	8	10	0	0	0	0	0
18	Group N	2022-05-06	-	+	-	6	9	0	0	0	0	0
19	Group P	2022-05-10	-	+	-	9	9	0	0	0	0	0
20	Group N	2022-05-10	+	-	-	8	10	0	0	0	0	0
21	Group P	2022-05-10	+	+	-	8	9	0	0	0	0	0
22	Group N	2022-05-12	+	+	-	9	9	0	0	0	0	0
23	Group P	2022-05-12	+	+	-	7	9	0	0	0	1	1
24	Group N	2022-05-13	+	-	-	9	10	0	0	0	0	0
25	Group P	2022-05-13	+	+	-	9	10	0	0	0	0	0
26	Group N	2022-05-17	-	-	-	8	9	0	0	0	0	0
27	Group P	2022-05-19	-	-	-	9	10	0	0	0	1	1
28	Group N	2022-05-27	-	-	-	4	9	0	0	0	0	0
29	Group P	2022-06-04	-	+	-	8	10	0	0	0	0	0
30	Group N	2022-06-04	-	+	-	4	9	0	0	1	0	1
31	Group P	2022-06-15	-	-	-	9	10	0	0	0	0	0
32	Group N	2022-06-28	-	-	-	9	10	1	0	0	0	1
33	Group N	2022-06-30	+	+	-	7	8	0	0	0	0	0
34	Group N	2022-07-05	+	-	-	8	9	1	0	0	0	1
35	Group P	2022-07-12	+	+	-	9	10	0	0	0	0	0
36	Group P	2022-07-28	-	-	-	10	10	0	0	0	0	0
37	Group P	2022-07-28	+	-	-	5	10	0	0	0	1	1
38	Group N	2022-08-03	+	-	-	8	9	0	0	0	0	0
39	Group N	2022-08-24	+	-	-	6	9	0	0	0	0	0
40	Group P	2022-08-30	+	+	-	9	10	0	0	0	0	0
41	Group P	2022-08-31	+	+	-	9	10	0	0	0	0	0
42	Group P	2022-09-01	-	-	-	9	10	0	0	0	0	0
43	Group N	2022-09-01	+	+	-	7	9	0	0	0	0	0
44	Group N	2022-09-05	+	+	-	9	10	0	0	0	1	1
45	Group N	2022-09-07	+	-	-	9	10	1	0	1	0	1
46	Group N	2022-09-14	-	-	-	9	10	0	0	0	0	0
47	Group P	2022-09-14	+	-	-	9	10	0	0	0	0	0
48	Group P	2022-09-20	-	+	-	9	9	0	0	0	0	0
49	Group P	2022-09-21	+	-	-	8	9	0	0	0	0	0
50	Group P	2022-09-27	-	-	-	9	10	0	0	0	0	0
51	Group N	2022-09-28	+	-	-	9	10	0	0	0	0	0
52	Group N	2022-09-29	-	-	-	8	10	0	0	0	0	0
53	Group P	2022-09-30	-	-	-	8	9	0	0	0	0	0
54	Group N	2022-09-30	+	-	-	9	10	0	0	0	0	0
